# Supplementary material for: Comparison of Artificial Intelligence–Derived Heart Age with Chronological Age Using Normal Sinus Electrocardiograms in Patients with No Evidence of Cardiac Disease
Source: J Clin Med. 2025 Aug 6;14(15):5548. doi: 10.3390/jcm14155548 (PMC12347350; doi:10.3390/jcm14155548)
Supplement: Supplementary file 1 [file jcm-14-05548-s001.zip]

Archive with 1 entries (1 files):
- jcm-3715371-supplementary.pdf
